# Supplementary material for: Bacteria That Made History: Detection of Enterobacteriaceae and Carbapenemases in the Waters of Southern Brazil’s Largest Flood
Source: Microorganisms. 2025 Oct 15;13(10):2365. doi: 10.3390/microorganisms13102365 (PMC12566582; doi:10.3390/microorganisms13102365)
Supplement: Supplementary file 1 [file microorganisms-13-02365-s001.zip]

Archive with 1 entries (1 files):
- microorganisms-3756731-supplementary.pdf
